# Supplementary material for: Phytophthora methylomes are modulated by 6mA methyltransferases and associated with adaptive genome regions
Source: Genome Biol. 2018 Oct 31;19:181. doi: 10.1186/s13059-018-1564-4 (PMC6211444; doi:10.1186/s13059-018-1564-4)
Supplement: Supplementary file 1 — Table S1. HMMER searching result of 5mC methyltransferase in 15 oomycetes. (XLSX 9 kb) [file 13059_2018_1564_MOESM1_ESM.xlsx]

## Sheet: Table S1
Table S1
species	No.of proteina	Protein_IDb	E-value	protein sequence
Phytophthora capsici	0
Phytophthora infestans	0
Phytophthora parasitica	0
Phytophthora ramorum	0
Phytophthora sojae	0
Plasmopara halstedii	0
Pythium aphanidermatum	0
Pythium arrhenomanes	0
Pythium ultimum	1	PYU1_T014901	5.4e-20	MGGKRDPNDPRANLFLEYCKYLQYFKPKVFVIENVIGILSVKDRSSNLVIDKIMGVLSEKYNCMINKLYSCDFEVPQLRRRVIIMGIRKDLNVLSEPIIPINPNNRILLNELLLALMQNERECETKVKGMGLSS
Pythium vexans	0
Saprolegnia parasitica	0
Albugo laibachii	0
Hyaloperonospora arabidopsidis	0
Aphanomyces astaci	0
Albugo candida	0
Footnotes
a	number of proteins were searched by HMMer (a hidden Markov models based sequence anaylsis tool)
b	Protein sequences were all download from http://ensemblgenomes.org/
