# Supplementary material for: Phytophthora methylomes are modulated by 6mA methyltransferases and associated with adaptive genome regions
Source: Genome Biol. 2018 Oct 31;19:181. doi: 10.1186/s13059-018-1564-4 (PMC6211444; doi:10.1186/s13059-018-1564-4)
Supplement: Supplementary file 3 — Table S2. HMMER searching result of DAMT in 15 oomycetes. (XLSX 20 kb) [file 13059_2018_1564_MOESM3_ESM.xlsx]

## Sheet: Table S2
Table S2
species	short name	Protein_ID1a	Protein_ID2b	protein sequence	length	N6-adenineMlase LOCATIONc		dppy motif LOCATION		domain sequence
Phytophthora capsici	Pc	jgi|Phyca11|128521|e_gw1.76.88.1	PcDAMT1	MEALLSSELSADTLAALQAHLQTQQAEEDSGVSEDFRLSQFWYDDRTGRALAQEAIDHSKEKRIAFVSTPAAYRDFLKLQEESDSPVNGDNVFLFEYDRRFDDKYSGHFVFYDYNEPTNLPEKFHHFFDYVLVDPPYLNTNCMGKFAETMRWLSKDLEAVSGKKDRILSPCAFITARMLRKDIYADLGFTPSGFTPTFESKLSNQFLTYTNYNSERFGESTEDFGASDEEE*	232	34	213	134	137	EDFRLSQFWYDDRTGRALAQEAIDHSKEKRIAFVSTPAAYRDFLKLQEESDSPVNGDNVFLFEYDRRFDDKYSGHFVFYDYNEPTNLPEKFHHFFDYVLVDPPYLNTNCMGKFAETMRWLSKDLEAVSGKKDRILSPCAFITARMLRKDIYADLGFTPSGFTPTFESKLSNQFLTYTNY
		jgi|Phyca11|120211|e_gw1.40.358.1	PcDAMT3	MKDRSATTQNGRTRTFWQKFPEKEDLNQYWYSVDTVATLAKEVIVETPGCGSRIAFLSTPSVYFEAKALLEDDTSQRECFLFDFDAKFASEGEQFVLFDFNKPQEIPAELIGTFDFVLVDPPFITREVWELYAQSVKLLLRSKDSKILLTTIEENAAMIDELLGCRSRSFKPSIPHLVYQYALYTNYESPVLNAVNPEVDFE*	203	22	188	120	123	EKEDLNQYWYSVDTVATLAKEVIVETPGCGSRIAFLSTPSVYFEAKALLEDDTSQRECFLFDFDAKFASEGEQFVLFDFNKPQEIPAELIGTFDFVLVDPPFITREVWELYAQSVKLLLRSKDSKILLTTIEENAAMIDELLGCRSRSFKPSIPHLVYQYALYTNY
		jgi|Phyca11|128443|e_gw1.76.86.1	PcDAMT2	MDELLASELSASTLAALQAHLLERHQEEDAPVSEDFRLSHCTWYDEKTGRALAQEAIDHSSSELKIAFVSTPAAYRDFLKIQSEEEDEAKRAVMGDNVYIFEYDRRFGEKYGDRFCFYDYNAPTDLPEKFHHFFDYVLMEPPHLSPDCLEKFSDTMRWLAKEVEPVPGKKDRVVNPSTFINSQLLRKEMKADLGFTPTGFYPSFESKLSNHLLTYTNYESERFGPCKEPDEKDE*	235	43	219	140	143	WYDEKTGRALAQEAIDHSSSELKIAFVSTPAAYRDFLKIQSEEEDEAKRAVMGDNVYIFEYDRRFGEKYGDRFCFYDYNAPTDLPEKFHHFFDYVLMEPPHLSPDCLEKFSDTMRWLAKEVEPVPGKKDRVVNPSTFINSQLLRKEMKADLGFTPTGFYPSFESKLSNHLLTYTNY
Phytophthora infestans	Pi	PITG_07552T0	PiDAMT1	MDALLSSELSADTLAALQAHLQTQQAQQDAAVSEDFRLSQFWYDDRTGRALAQEAIDQSKEKCIAFVSTPAAYRDFLKIQEESDSPINGDNVFLFEYDRRFDEKYSGHFVFYDYNEPTNLPNKFHHFFDYVLVDPPYLNTNCMSKFAETMRWLARDVECAPGMKGKILSPCTFITARMLRKDIYADLGFTPSSFTPTFESKLSNQFLTYTNYRSERFGPSTEDFGPDDE	229	34	213	134	137	EDFRLSQFWYDDRTGRALAQEAIDQSKEKCIAFVSTPAAYRDFLKIQEESDSPINGDNVFLFEYDRRFDEKYSGHFVFYDYNEPTNLPNKFHHFFDYVLVDPPYLNTNCMSKFAETMRWLARDVECAPGMKGKILSPCTFITARMLRKDIYADLGFTPSSFTPTFESKLSNQFLTYTNY
		PITG_04679T0	PiDAMT3	MNGEATQKRHARSFWQKFPEKEELNQYWYSADTVATLAKEAIVETPESGGRIAFLSTPSVYFAVQTQQNDDLSQRECFLFDFDPKFASEGEHFVPFDFNKPDDIPSELVGTFDFVLVDPPFITREVWELYAKTAKLLLRSKDSKILLTTIENAAMIQELLGCRSRTFKPSIPHLVYQYALFTNYESPALDALNPEVNFD	199	20	185	118	121	EKEELNQYWYSADTVATLAKEAIVETPESGGRIAFLSTPSVYFAVQTQQNDDLSQRECFLFDFDPKFASEGEHFVPFDFNKPDDIPSELVGTFDFVLVDPPFITREVWELYAKTAKLLLRSKDSKILLTTIENAAMIQELLGCRSRTFKPSIPHLVYQYALFTNY
		PITG_07551T0	PiDAMT2	MDALLESELSAETLAALQAHLLGRHHEEDAPVSEDFRLSQFWYDEKTGRALAQEAIDHSSNELKIAFVSTPAAYRDFLKIQSEEEDEAKRAVMGDNVYIFEYDRRFGEKYGDHFCFYDYNAPTDLPEKFHHFFDFVLMEPPHLSPDCLEKFSDTMRWLSKDVEAVPGKKDRVVNPSTFINSQLLRKEMKADLGFTPTGFYPSFESKLSNHLLTYTNYESERFGPCEEPDDEDDQ	234	34	218	139	142	EDFRLSQFWYDEKTGRALAQEAIDHSSNELKIAFVSTPAAYRDFLKIQSEEEDEAKRAVMGDNVYIFEYDRRFGEKYGDHFCFYDYNAPTDLPEKFHHFFDFVLMEPPHLSPDCLEKFSDTMRWLSKDVEAVPGKKDRVVNPSTFINSQLLRKEMKADLGFTPTGFYPSFESKLSNHLLTYTNY
Phytophthora parasitica	Pp	ETK72474	PpDAMT1	MDALLSSELSADTLAALQAHLQTQQAQKDAAVSEDFRLSQFWYDDRTGRALAQEAIDQSKEKRIAFVSTPAAYRDFLKIQEESDSPIKGDNVFLFEYDRRFDEKYSGHFVFYDYNEPTNLPDKFHHFFDYVLVDPPYLNTNCMGKFAETMRWLAKDVESVPGKKAKILTPCTFITARMLRKDIYADLGFTPSGFTPTFESKLSNQFLTYTNYRSERFGESTENFGDSDEE	230	34	213	134	137	EDFRLSQFWYDDRTGRALAQEAIDQSKEKRIAFVSTPAAYRDFLKIQEESDSPIKGDNVFLFEYDRRFDEKYSGHFVFYDYNEPTNLPDKFHHFFDYVLVDPPYLNTNCMGKFAETMRWLAKDVESVPGKKAKILTPCTFITARMLRKDIYADLGFTPSGFTPTFESKLSNQFLTYTNY
		ETK78703	PpDAMT3	MKDCNVATQTRRARTFWQKFPEKEDLNQYWYSVDTVATLAKEAIVETPESGRIAFLSTPSVYFAVQSQQNDDSNQRECFLFDFDSKFASEGEHFVPFDFNKPKEIPTKLVNSFDFVIVDPPFITREVWELYAKAVKLLLRSKDSKILLTTIEENATMIYELLGCRSQTFKPSIPHLVYQYALFTNYGSPALDSVNPEIDYD	201	22	186	119	122	EKEDLNQYWYSVDTVATLAKEAIVETPESGRIAFLSTPSVYFAVQSQQNDDSNQRECFLFDFDSKFASEGEHFVPFDFNKPKEIPTKLVNSFDFVIVDPPFITREVWELYAKAVKLLLRSKDSKILLTTIEENATMIYELLGCRSQTFKPSIPHLVYQYALFTN
		ETK72473	PpDAMT2	MDELLSSELSAETLAALQAHLLERHQEEDAPVSEDFRLSQFWYDEKTGRALAQEAIDHSSSELKIAFVSTPAAYRDFLKIQSEEEDEAKRVVMGDNVYIFEYDRRFGEKYGDRFCFYDYNAPTDLPEKFHHFFDYVLMEPPHLSPDCLEKFSDTMRWLAKDVEAVPGKKDRVINPSTFINSQLLRKEMKADLGFTPTGFYPSFESKLSNHLLTYTNYESERFGPCEEPGDEEDE	234	34	218	139	142	EDFRLSQFWYDEKTGRALAQEAIDHSSSELKIAFVSTPAAYRDFLKIQSEEEDEAKRVVMGDNVYIFEYDRRFGEKYGDRFCFYDYNAPTDLPEKFHHFFDYVLMEPPHLSPDCLEKFSDTMRWLAKDVEAVPGKKDRVINPSTFINSQLLRKEMKADLGFTPTGFYPSFESKLSNHLLTYTNY
Phytophthora ramorum	Pr	Phyra74971	PrDAMT	MDELLASELSAETLAALQAHLLERHQEEDAPVSEDFRLSQFWYDDKTGRALAQEAIDHSSSELRIAFVSTPAAYRDFLKLQSEEQDEAKRVAMGENVYIFEFDRRFGEKYGDRFCFYDYNAPTDLPDKFHHFFDYVLMEPPHLSPDCLAKFSDTMRWLARDVDKVPGKKDRVMNPSTFINSQLLRKEMRADLGFTPTGFYPSFESKLSNHLLTYTNYASERFGPCEEEPDEE	232	34	218	139	142	EDFRLSQFWYDDKTGRALAQEAIDHSSSELRIAFVSTPAAYRDFLKLQSEEQDEAKRVAMGENVYIFEFDRRFGEKYGDRFCFYDYNAPTDLPDKFHHFFDYVLMEPPHLSPDCLAKFSDTMRWLARDVDKVPGKKDRVMNPSTFINSQLLRKEMRADLGFTPTGFYPSFESKLSNHLLTYTNY
Phytophthora sojae	Ps	EGZ14916	PsDAMT1	MDALLSSELSADTLAALQAHLQTQQAQEEVSEDFRLSQFWYDDRTGRALAQEAIDHSEEMRIAFVSTPAAYRDFLKIQEESDSPINGDNVYLFEFDRRFDEKYSGHFVFYDYNESTNLPSKFHHFFDYVLVDPPYLNTNCMGKFAETMRWLSKDVQPVAGKKDKILNPCTFITARMLRKDIYADLGFTPSGFVPTFESKLSNQFLTYTNYRSERFGESTEDFGTSDDEE	229	32	211	132	135	EDFRLSQFWYDDRTGRALAQEAIDHSEEMRIAFVSTPAAYRDFLKIQEESDSPINGDNVYLFEFDRRFDEKYSGHFVFYDYNESTNLPSKFHHFFDYVLVDPPYLNTNCMGKFAETMRWLSKDVQPVAGKKDKILNPCTFITARMLRKDIYADLGFTPSGFVPTFESKLSNQFLTYTNY
		EGZ05850	PsDAMT3	MKDRSAPREATQIRRTRTFWQKFPEKEELNQYWYSVGTVATLAREAIVEAPESGGRVAFLSTPSVYFAVKSQQSDFSTQHECFLFDFDPKFASEGDHFVPFDFHKPQDVPSELAGTFDFVIVDPPFITREVWELYAETIKLLLRSKESKILLTTIEENAAMIHELLGCRARAFKPSIPHLVYQYALYTNYESPALDAVNPEVDFD	205	25	191	123	126	EKEELNQYWYSVGTVATLAREAIVEAPESGGRVAFLSTPSVYFAVKSQQSDFSTQHECFLFDFDPKFASEGDHFVPFDFHKPQDVPSELAGTFDFVIVDPPFITREVWELYAETIKLLLRSKESKILLTTIEENAAMIHELLGCRARAFKPSIPHLVYQYALYTNY
		EGZ14915	PsDAMT2	MDELLASELSAETLAALQAHLLERHQEEDAPVSEDFRLSQFWYDEKTGRALAQEAIDHSSSELRIAFVSTPAAYRDFLKIQSEEPDEAKRAAMGENVYIFEYDRRFGEKYGDRFCFYDYNAPTELPDKFHHFFDYVLMEPPHLSPDCLEKFSDTMRWLARNVEQVPGKKDRVVNPSTFINSQLLRKEMKADLGFTPTGFYPSFESKLSNHLLTYTNYESERFGPCQEPDDE	231	34	218	139	142	EDFRLSQFWYDEKTGRALAQEAIDHSSSELRIAFVSTPAAYRDFLKIQSEEPDEAKRAAMGENVYIFEYDRRFGEKYGDRFCFYDYNAPTELPDKFHHFFDYVLMEPPHLSPDCLEKFSDTMRWLARNVEQVPGKKDRVVNPSTFINSQLLRKEMKADLGFTPTGFYPSFESKLSNHLLTYTNY
Plasmopara halstedii	Pha	CEG41902	PhaDAMT3	MRRTLIHEADPRTFWQRFPEKEELNQYWYSADTVAALAKEAIEETPEQSGRIAFLSTPSVYFACRNQQRDDLTTRECFLFDFDSKFAPEGRFFVPFDFKKPENVPEKLAGTFDFVIVDPPFVTHEVWELYAKTIKLLLRSKNSKVLLTTIEENATVIYNLLGCRLRTFKPSIPHLVYQYAIYTNYESPSLDIVNPEISI	199	20	186	118	121	EKEELNQYWYSADTVAALAKEAIEETPEQSGRIAFLSTPSVYFACRNQQRDDLTTRECFLFDFDSKFAPEGRFFVPFDFKKPENVPEKLAGTFDFVIVDPPFVTHEVWELYAKTIKLLLRSKNSKVLLTTIEENATVIYNLLGCRLRTFKPSIPHLVYQYAIYTNY
		CEG38745	PhaDAMT1	MEALLSSELSADTLAALKAHIQAHLTQNDTSVTENFRLSQFWYDDQTGRALAQEAIDQSKAKRIAFVSAPAAYRDFLKIQNESDSPIISDNVFLFEYDRRFDAKYNGHFVFYDYNDPTNLPDKFHHFFDYILMDPPYLTVSCMSKYAETMRWLANDVISGPGCKEKILSPCTFITARMLRKQIYTELGFTPSGFVPTFESKLSNPFLTYTNYHSERFGKIAEVFDDSDTE	230	34	213	134	137	ENFRLSQFWYDDQTGRALAQEAIDQSKAKRIAFVSAPAAYRDFLKIQNESDSPIISDNVFLFEYDRRFDAKYNGHFVFYDYNDPTNLPDKFHHFFDYILMDPPYLTVSCMSKYAETMRWLANDVISGPGCKEKILSPCTFITARMLRKQIYTELGFTPSGFVPTFESKLSNPFLTYTNY
		CEG38744	PhaDAMT2	MTHLSENFRLSQFWYDEKTGRALAQEAIDHSSSELKIAFVSTPSAYHAFLKIMSEMEDKTKRDAMGNNVYIFEYDRRFGEKYGDRFCFYDYNKPTDLPEKFHHFFDYILMEPPHLSSNCLEKFSNTMRWLARDVEITPGKKDRVINPSTFINSQLFRKEMKADLGFTPTGFLPVFQSKLSNNLFTYTNYESKRFGPCEVSDGEDNAYD	208	6	190	111	114	ENFRLSQFWYDEKTGRALAQEAIDHSSSELKIAFVSTPSAYHAFLKIMSEMEDKTKRDAMGNNVYIFEYDRRFGEKYGDRFCFYDYNKPTDLPEKFHHFFDYILMEPPHLSSNCLEKFSNTMRWLARDVEITPGKKDRVINPSTFINSQLFRKEMKADLGFTPTGFLPVFQSKLSNNLFTYTNY
Pythium aphanidermatum	Pyap	EPrPA00000019688	PyapDAMT	MNNQAQPRSAKARSFWQRFPEKEELNQYWYSPSTVERMADEVLEQTTAGARCAFLSTPSVYFDAKAKTSGGLRELFLFDRHQWIEQGLILGQYDSKFSTEKEQFIQYDFNRPDAIPPSLQHSMDFVVVDPPFITKEVWELYDRAIRLLLRPTTGKIVLSTIVENESLIHALLGCQMQRFKPSIPHLVYQYALYANYKSSLLSELNPEVDPEGEHD	215	21	197	129	132	EKEELNQYWYSPSTVERMADEVLEQTTAGARCAFLSTPSVYFDAKAKTSGGLRELFLFDRHQWIEQGLILGQYDSKFSTEKEQFIQYDFNRPDAIPPSLQHSMDFVVVDPPFITKEVWELYDRAIRLLLRPTTGKIVLSTIVENESLIHALLGCQMQRFKPSIPHLVYQYALYANY
Pythium arrhenomanes	Pyar	EPrPR00000018915	PyarDAMT	MASKASSIPIRMLGNLKPTAPNNSPAETSTRRRAWKHLTNPFSPPTRRRGTLKGKGSEQDDSESDAVASPSLRPALLRAMSATSPPHVAVRYGDTIRLFARSKYAPEDAGGYVGTFEVGRRFLASKNPSKQGELAMAETTFGGKAENDVAAAALRTMGRVVYYGDANVIIDVADSNRLRSKFNRVLTHFRKPDEPVVKGGFLRCDGKGKPITFELHGPPLATVQAMDIRDVHPASVVTLWFSDGGVLKIPCARFLEAAETPFYRVRPNRHGRRGLRKTLLETYKDLLKLYGGVVVVSSAAAFVLSKLLRLTISLPAMYLGAATVLGVFLLELCFPGRILKSHDASRTMTSARVDAATRAEGGEEEDELYVGDWTLSILSIEASPTEKHECELPSAELTR…	1439	840	1003	935	938	EKEELNQYWYSAATVEALATEVLAQTAAGACCAFLSTPSVYYAVKARLADAPRTLLLLDFDTKFASEKASFVYYDFNRPDEIPSELQQTADFVVIDPPFITRHVWEQYATAAKMLVKPATGKIVLTTIVENEALMLSLLDCTRQRFKPSIPHLVYQYALFANY
Pythium ultimum	Pyu	PYU1_T007474	PyuDAMT	MSALSRPFFGAMKTPVAAAAASDNANEGASLSFTTALRHRKKQKEAAKGNSLQQQNSQSVGELSALTGSDAEGSSARPPSLQQDGQLNPTTMGIAVSAAGAGGGAGYGSFMAHTTRISRAVSSAAATTVAAVTMTSTSALHTERKRRPSVISPATAAMRATTALDTVTEIAPPHIAVRYGDTIRLFAKSKYVSSSESGGYIGSFEIGKRFLTKKSHKQGELACIPPILNLSALLYRPSTFRIESKLGIEVGTPVSYGDVVVLVDQHGRVWNNKIGTGPTTKNGYFGPRDQNMPGEMYLSFFQLQDDESGSSSETSDDEESFLSFSNLAKTTKTMAETTFGKPTQVELDLAETALRTMGKVMYYGDRNVVIDVADSNRTRSKFNRVITHYRKNDGLPVQG…	1311	1134	1297	1229	1232	EKEELNQYWYSAETVDKLATEVLAETTQRGRVAFLSTPSVYFAVKSKQVTQSLDCVLFDFDEKFAAEDSHFVHFDFNRPEAIPKEFLQSFDFLVIDPPFITKEVWQQYAAAASLLLRSSQSKILLSTIEENAGIMQNLLGCQPQKFKPSIPHLVYQYALFTNY
Pythium vexans	Pv	EPrPV00000022750	PvDAMT1	MNALLSSELSADTLAALQAHLQSQQTDEEAGVSEDFRLSQFWYDDRTGRALAQEAIDHSKQLKIAFVSTPAAYRDFLKLQREAEDEGASSINGENVFLFEFDRRFDEKYGSQFVFYDYNTPTDLPDKFHHFFDYILVDPPYLNPNCMGKFAETMRWLAKDVEAVPGKKDRILNPCTFITARMLRKDIYQDLGFTPSGFQPTFESKLSNQFLTYTNYASERFGVSSEEFGDSDSE	234	34	217	138	141	EDFRLSQFWYDDRTGRALAQEAIDHSKQLKIAFVSTPAAYRDFLKLQREAEDEGASSINGENVFLFEFDRRFDEKYGSQFVFYDYNTPTDLPDKFHHFFDYILVDPPYLNPNCMGKFAETMRWLAKDVEAVPGKKDRILNPCTFITARMLRKDIYQDLGFTPSGFQPTFESKLSNQFLTYTNY
		EPrPV00000019437	PvDAMT3	MSDALKPKAKAKSRSFWQEFPEKEELNQYWYSAATVEALAREVAAETAPGARVAFLSTPSVYYAFRALPSLADQDGVIFDVDAKFAKEGNRFVNFDFREPTKLPAAIHHTFDFVLIDPPFITREVWEAYAAAATLLARPGAKILLSTIEENAALMSELLDCRELRFRPSIPNLVYQYALFSNYASAGLSARNPEVDAEPNDS	202	22	184	117	120	EKEELNQYWYSAATVEALAREVAAETAPGARVAFLSTPSVYYAFRALPSLADQDGVIFDVDAKFAKEGNRFVNFDFREPTKLPAAIHHTFDFVLIDPPFITREVWEAYAAAATLLARPGAKILLSTIEENAALMSELLDCRELRFRPSIPNLVYQYALFSNY
		EPrPV00000024678	PvDAMT2	MEELLASELSADTLAALQAHLVEQQVSEDAEVSEDFRLSQFWYDEKTGRALAQEAIDHSSDELKIAFVSTPAAYRDFLKIQEEQEDADTRERMGKNVYLFEFDPRFGDKYGDHFQFYDYNAPTDLPDKFHHFFDYVLMEPPYL	143	34	143	139	142	EDFRLSQFWYDEKTGRALAQEAIDHSSDELKIAFVSTPAAYRDFLKIQEEQEDADTRERMGKNVYLFEFDPRFGDKYGDHFQFYDYNAPTDLPDKFHHFFDYVLMEPPY
Saprolegnia parasitica	Sp	SPRG_19836T0	SpDAMT1	MDLLSAELSAETLAALQAHLTAAKLDEDNDVSEDFRLSQFWYDTKTGDALALEAMEHSNGGPIAFVSTPAAFKALKALHPERKNVFLFEYDHRFQDKYPDEFAFYDYNSPLDVDAKFHHFFDYVLVDPPYLNTNCMSKFADTMRLLSKKTEKRDGAKDVILTPNAFITASILRKDMKKDLGFTPSGFVPTFESKLSNHFLTYTNYTSKRFGPSTDDYSSDDEA*	224	33	206	127	130	EDFRLSQFWYDTKTGDALALEAMEHSNGGPIAFVSTPAAFKALKALHPERKNVFLFEYDHRFQDKYPDEFAFYDYNSPLDVDAKFHHFFDYVLVDPPYLNTNCMSKFADTMRLLSKKTEKRDGAKDVILTPNAFITASILRKDMKKDLGFTPSGFVPTFESKLSNHFLTYTNY
		SPRG_02766T0	SpDAMT2	MDALLASDLSPETLAALQAHLAAVQVRDEDDDVSEDFRLSQFWYDQKTGDALALEALEKSKGGPIAFLSTPAAFKALKAMEPERENVYLFEYDHRFGDKYGDAFAFYDYNNPLDVDTKFHHFFDYVLVEPPYLTSQCLRGFAKTMRLISREVDMVDGVEVLKTPNTFINSGAMHKVMFNELKLVPSGFVPTFESKLSNRLTTYINYESERFGPCDHTFDDDVEE*	225	35	207	129	132	EDFRLSQFWYDQKTGDALALEALEKSKGGPIAFLSTPAAFKALKAMEPERENVYLFEYDHRFGDKYGDAFAFYDYNNPLDVDTKFHHFFDYVLVEPPYLTSQCLRGFAKTMRLISREVDMVDGVEVLKTPNTFINSGAMHKVMFNELKLVPSGFVPTFESKLSNRLTTYINY
		SPRG_19309T0	SpDAMT3	MSSKFVRSYKEKEALNQYWYSPATIEVLAADIVAQRPAAVAFLSTPSLYYAVEELRPASELALFDYDDALPRVLHYDYNAPTTFTKDGLQGHFDMVVIDPPFITEHVWTKYAETATHLLAPGGKILLTTIAENEAMIQRLLGCRLRRFRPSIPHLVYQYGLYSNYESSALDAPNPEVPDDD*	182	11	166	99	102	EKEALNQYWYSPATIEVLAADIVAQRPAAVAFLSTPSLYYAVEELRPASELALFDYDDALPRVLHYDYNAPTTFTKDGLQGHFDMVVIDPPFITEHVWTKYAETATHLLAPGGKILLTTIAENEAMIQRLLGCRLRRFRPSIPHLVYQYGLYSNY
Albugo laibachii	Al	CCA19203	AlDAMT	MSACVLPNGDENDEKDFWAEYVEIEQLNQYWYSRSTVNKITKEILTQVTREESIGCISTPSIYFALKKEMDRSVAAQDQLFLMDIDCKFASEGSQFVYYDYRFPQNLPQGLHHRLKYLIIDPPFITRDVWEQYRAAIDFLLCPEQGKILLSTIHENQALMWELLRCKPVRFQPSIPHLVYQYTIYTNYHPATLNEDALELKSYNSQGRDAMPL	213	25	189	121	124	EQLNQYWYSRSTVNKITKEILTQVTREESIGCISTPSIYFALKKEMDRSVAAQDQLFLMDIDCKFASEGSQFVYYDYRFPQNLPQGLHHRLKYLIIDPPFITRDVWEQYRAAIDFLLCPEQGKILLSTIHENQALMWELLRCKPVRFQPSIPHLVYQYTIYTNY
Hyaloperonospora arabidopsidis	Ha	HpaP809078	HpaDAMT	MNTLLSTELSADTLAALQAHLKTQEAEKDSAVSEDFRLSQLCVHYEDAKGRLSSILRFPEFFNGVSCVNSWYDDRTGRALAQEAIEQSKEMRIAFVSTPAAYRDFLKIQEESDSPIDGDNVFLFEYDRRFHEKYGPHFVFYDYNEPTKLPEQFHHFFDYVLVDPPYLNTNCMSKFAETMRWLAKDVKVVPGKADEILNPCTFITVRNTLVLGDRVARMLRKEMYANLGFTPSGFTPTFESKLSNQFLTYTNFLSNRFGKSTEDYDDSGDEK	271	71	252	163	166	WYDDRTGRALAQEAIEQSKEMRIAFVSTPAAYRDFLKIQEESDSPIDGDNVFLFEYDRRFHEKYGPHFVFYDYNEPTKLPEQFHHFFDYVLVDPPYLNTNCMSKFAETMRWLAKDVKVVPGKADEILNPCTFITVRNTLVLGDRVARMLRKEMYANLGFTPSGFTPTFESKLSNQFLTYTN
Aphanomyces astaci	Apa	ETV73340	ApaDAMT1	MELLSAELSAETLAALQAHLATAKLNEDSEVSEDFRLSQFWYDTRTGDALALEALEKSNGGPIAFVSTPAAFKALKAMHPERSDVYLFEYDPRFEEKYPSEFVFYDYNTPLAINSKFEHFFDYVLVDPPYLNTNCMSKFAQTMRFLSKHVTTQGQIQTPNAFITAQMLRKDIFHDLGFTPCGFVPTFDSKLSNRFLTYTNYTSTRFGPCEEDFSDSDD	218	33	202	127	130	EDFRLSQFWYDTRTGDALALEALEKSNGGPIAFVSTPAAFKALKAMHPERSDVYLFEYDPRFEEKYPSEFVFYDYNTPLAINSKFEHFFDYVLVDPPYLNTNCMSKFAQTMRFLSKHVTTQGQIQTPNAFITAQMLRKDIFHDLGFTPCGFVPTFDSKLSNRFLTYTNY
		ETV65252	ApaDAMT2	MDALLASELSAETLAALQAHLAATQIADESADDEVSEDFRLSQFWYDDVTGEALAREALEMSKGGPIAFLSTPAAYKALKKLEPERKNVYIFEYDHRFGQKYGDEFVFYDYNAPLDVDAKFHNFFDYVLVEPPYLTEQCMKGFGETMKLISREVVPTDHGKKVMITPNVFINSGALKEAMADELGLTPSGFVPTFESKLSNRLTTYVNYSSERFGKYEA	219	37	210	131	134	EDFRLSQFWYDDVTGEALAREALEMSKGGPIAFLSTPAAYKALKKLEPERKNVYIFEYDHRFGQKYGDEFVFYDYNAPLDVDAKFHNFFDYVLVEPPYLTEQCMKGFGETMKLISREVVPTDHGKKVMITPNVFINSGALKEAMADELGLTPSGFVPTFESKLSNRLTTYVNY
		ETV81699	ApaDAMT3	MQFAATYKEKEEFNQYWYSSATIEYLAKEILRSNPKCVAFLSTPSLYYACEELQKDATFAATSTPTFVLFDLDAALPRVVPYDFNDPTSFPGHAATEFEHAFDFVVIDPPFITEQVWTKYAESARHLLVPQGKLLLTTIAENHVFLDRLLSCTLRRYQPSIPHLVYQYGTYANYESVALDQLNPEIPLE	189	9	175	108	111	EKEEFNQYWYSSATIEYLAKEILRSNPKCVAFLSTPSLYYACEELQKDATFAATSTPTFVLFDLDAALPRVVPYDFNDPTSFPGHAATEFEHAFDFVVIDPPFITEQVWTKYAESARHLLVPQGKLLLTTIAENHVFLDRLLSCTLRRYQPSIPHLVYQYGTYANY
Albugo candida	Ac		AcDAMTd	ENWWSDFIKIEKLNQFWYSPSTVDKISKEILTQVSKGGYIGCISTPSIYFALKKEMEHCMKTLDQLLLLIDSKFASEGPHFIFYDYQFPQNLPQALHHRDLEYLIIDPPFITRDVWEQYRAAIDFLICPKQGKILLSTIRENEALMWELLRCKPVQFQPSIPHLVYQYTIYTNYHTATLNETGTE
Footnotes
a	Protein sequences were all download from http://ensemblgenomes.org/
b	Protein_ID1 was renamed
c	Location of N6-adenineMlase domains were annotated using HMMER.
d	There's no homolog in Albugo candida protein database ASM107853v1. We go back to blast nucleotied sequences using TBLASTN against AlDAMT on http://protists.ensembl.org/Albugo_candida/Info/Index. The result shows that there are 4 sequences could cover AlDAMT with high confidence(7.1E-99). To perform the Nerghbor-Joining tree we translated the 4 segments manually.
