# Supplementary material for: Phytophthora methylomes are modulated by 6mA methyltransferases and associated with adaptive genome regions
Source: Genome Biol. 2018 Oct 31;19:181. doi: 10.1186/s13059-018-1564-4 (PMC6211444; doi:10.1186/s13059-018-1564-4)
Supplement: Supplementary file 5 — Tables S4–S9. GO analysis result of methylated genes in two Phytophthora. (XLSX 59 kb) [file 13059_2018_1564_MOESM5_ESM.xlsx]

## Sheet: Table S4
Table S4:GO annotation of biological process in P. infestans
GOBPID	Pvalue	OddsRatio	ExpCount	Count	Size	Term
1	GO:0050982	6.27237e-05	6.07576	2.41411	10	27	detection of mechanical stimulus
2	GO:0006928	0.000171241	1.89761	27.6281	47	309	movement of cell or subcellular component
3	GO:0043085	0.000228499	2.165	16.7199	32	187	positive regulation of catalytic activity
4	GO:0009581	0.000339756	3.87692	3.9341	12	44	detection of external stimulus
5	GO:0048646	0.000505307	2.07987	16.7199	31	187	anatomical structure formation involved in morphogenesis
6	GO:0009582	0.000530871	3.64766	4.11292	12	46	detection of abiotic stimulus
7	GO:0035720	0.000711522	Inf	0.268234	3	3	intraciliary anterograde transport
8	GO:0046606	0.000711522	Inf	0.268234	3	3	negative regulation of centrosome cycle
9	GO:0051606	0.000769012	3.08244	5.4541	14	61	detection of stimulus
10	GO:0055008	0.000800191	7.70558	1.25176	6	14	cardiac muscle tissue morphogenesis
11	GO:0045214	0.000800191	7.70558	1.25176	6	14	sarcomere organization
12	GO:0048644	0.000800191	7.70558	1.25176	6	14	muscle organ morphogenesis
13	GO:0060415	0.000800191	7.70558	1.25176	6	14	muscle tissue morphogenesis
14	GO:0043547	0.000913989	2.76305	6.79527	16	76	positive regulation of GTPase activity
15	GO:0009612	0.000981528	3.35024	4.38116	12	49	response to mechanical stimulus
16	GO:0051494	0.00106666	4.8441	2.23529	8	25	negative regulation of cytoskeleton organization
17	GO:0030239	0.00123374	6.84828	1.34117	6	15	myofibril assembly
18	GO:0033275	0.00123374	6.84828	1.34117	6	15	actin-myosin filament sliding
19	GO:0044093	0.00147224	1.82981	21.6376	36	242	positive regulation of molecular function
20	GO:0050790	0.00158218	1.67278	31.294	48	350	regulation of catalytic activity
21	GO:0030049	0.00164416	8.55011	0.983526	5	11	muscle filament sliding
22	GO:0051146	0.00186829	3.86224	2.95058	9	33	striated muscle cell differentiation
23	GO:0070925	0.0019357	1.86713	18.8658	32	211	organelle assembly
24	GO:0048729	0.0023465	2.67975	6.07998	14	68	tissue morphogenesis
25	GO:0060249	0.00257696	2.5431	6.79527	15	76	anatomical structure homeostasis
26	GO:0097696	0.00261296	7.32746	1.07294	5	12	STAT cascade
27	GO:0035995	0.00261296	7.32746	1.07294	5	12	detection of muscle stretch
28	GO:0071688	0.00261296	7.32746	1.07294	5	12	striated muscle myosin thick filament assembly
29	GO:0030240	0.00261296	7.32746	1.07294	5	12	skeletal muscle thin filament assembly
30	GO:0030241	0.00261296	7.32746	1.07294	5	12	skeletal muscle myosin thick filament assembly
31	GO:0014866	0.00261296	7.32746	1.07294	5	12	skeletal myofibril assembly
32	GO:0048769	0.00261296	7.32746	1.07294	5	12	sarcomerogenesis
33	GO:0048739	0.00261296	7.32746	1.07294	5	12	cardiac muscle fiber development
34	GO:0007259	0.00261296	7.32746	1.07294	5	12	JAK-STAT cascade
35	GO:0043087	0.00287836	2.34678	8.22585	17	92	regulation of GTPase activity
36	GO:2000573	0.00330518	10.2462	0.715291	4	8	positive regulation of DNA biosynthetic process
37	GO:0051345	0.00331144	2.24621	9.03055	18	101	positive regulation of hydrolase activity
38	GO:0070507	0.00357919	3.43141	3.21881	9	36	regulation of microtubule cytoskeleton organization
39	GO:0003300	0.00362598	5.13367	1.60941	6	18	cardiac muscle hypertrophy
40	GO:0014896	0.00362598	5.13367	1.60941	6	18	muscle hypertrophy
41	GO:0014897	0.00362598	5.13367	1.60941	6	18	striated muscle hypertrophy
42	GO:0007018	0.00383863	1.99013	12.7858	23	143	microtubule-based movement
43	GO:0055003	0.00393709	6.41047	1.16235	5	13	cardiac myofibril assembly
44	GO:0071356	0.00393709	6.41047	1.16235	5	13	cellular response to tumor necrosis factor
45	GO:0002576	0.00393709	6.41047	1.16235	5	13	platelet degranulation
46	GO:0034612	0.00393709	6.41047	1.16235	5	13	response to tumor necrosis factor
47	GO:0007417	0.00411728	2.19262	9.20938	18	103	central nervous system development
48	GO:0051336	0.00458075	1.95685	12.9647	23	145	regulation of hydrolase activity
49	GO:0016043	0.0046582	1.2911	145.115	172	1623	cellular component organization
50	GO:0009888	0.00506102	1.80912	16.8988	28	189	tissue development
51	GO:0031032	0.00507246	3.99567	2.23529	7	25	actomyosin structure organization
52	GO:0065007	0.00531801	1.25757	210.832	240	2358	biological regulation
53	GO:0032212	0.00619908	15.3485	0.447057	3	5	positive regulation of telomere maintenance via telomerase
54	GO:0033209	0.00619908	15.3485	0.447057	3	5	tumor necrosis factor-mediated signaling pathway
55	GO:0009450	0.00619908	15.3485	0.447057	3	5	gamma-aminobutyric acid catabolic process
56	GO:0009448	0.00619908	15.3485	0.447057	3	5	gamma-aminobutyric acid metabolic process
57	GO:1904358	0.00619908	15.3485	0.447057	3	5	positive regulation of telomere maintenance via telomere lengthening
58	GO:0060438	0.00619908	15.3485	0.447057	3	5	trachea development
59	GO:0010050	0.00619908	15.3485	0.447057	3	5	vegetative phase change
60	GO:0051973	0.00619908	15.3485	0.447057	3	5	positive regulation of telomerase activity
61	GO:0055007	0.00648779	4.39884	1.78823	6	20	cardiac muscle cell differentiation
62	GO:0050905	0.00648779	4.39884	1.78823	6	20	neuromuscular process
63	GO:0030258	0.00738406	2.00653	10.4611	19	117	lipid modification
64	GO:0051347	0.00770337	2.21281	7.59997	15	85	positive regulation of transferase activity
65	GO:0016197	0.00772995	2.14695	8.31526	16	93	endosomal transport
66	GO:0008333	0.00790285	5.12669	1.34117	5	15	endosome to lysosome transport
67	GO:0035994	0.00790285	5.12669	1.34117	5	15	response to muscle stretch
68	GO:0048747	0.00790285	5.12669	1.34117	5	15	muscle fiber development
69	GO:1902893	0.00798221	Inf	0.178823	2	2	regulation of pri-miRNA transcription from RNA polymerase II promoter
70	GO:1902895	0.00798221	Inf	0.178823	2	2	positive regulation of pri-miRNA transcription from RNA polymerase II promoter
71	GO:0010826	0.00798221	Inf	0.178823	2	2	negative regulation of centrosome duplication
72	GO:0044241	0.00798221	Inf	0.178823	2	2	lipid digestion
73	GO:0061614	0.00798221	Inf	0.178823	2	2	pri-miRNA transcription from RNA polymerase II promoter
74	GO:0007017	0.00799453	1.59859	25.5717	38	286	microtubule-based process
75	GO:0035051	0.00841024	4.10491	1.87764	6	21	cardiocyte differentiation
76	GO:0031110	0.00841024	4.10491	1.87764	6	21	regulation of microtubule polymerization or depolymerization
77	GO:0097435	0.00855486	1.93492	11.3552	20	127	supramolecular fiber organization
78	GO:0042060	0.00895539	2.42494	5.63292	12	63	wound healing
79	GO:0065009	0.0091387	1.46698	39.341	54	440	regulation of molecular function
80	GO:0065008	0.00916113	1.36771	64.0186	82	716	regulation of biological quality
81	GO:0048738	0.00987747	3.42316	2.50352	7	28	cardiac muscle tissue development
82	GO:0007596	0.0104686	2.80473	3.75528	9	42	blood coagulation
83	GO:0007599	0.0104686	2.80473	3.75528	9	42	hemostasis
84	GO:0042559	0.0104686	2.80473	3.75528	9	42	pteridine-containing compound biosynthetic process
85	GO:0051298	0.0106649	4.65986	1.43058	5	16	centrosome duplication
86	GO:0030168	0.0107094	3.84772	1.96705	6	22	platelet activation
87	GO:0040011	0.0107473	1.63137	21.1011	32	236	locomotion
88	GO:0035556	0.0108668	1.41585	46.6728	62	522	intracellular signal transduction
89	GO:0048856	0.0111085	1.30513	90.0373	110	1007	anatomical structure development
90	GO:0010927	0.011476	2.33266	5.81174	12	65	cellular component assembly involved in morphogenesis
91	GO:0007034	0.011476	2.33266	5.81174	12	65	vacuolar transport
92	GO:2000070	0.0115783	10.2306	0.536468	3	6	regulation of response to water deprivation
93	GO:0051415	0.0115783	10.2306	0.536468	3	6	interphase microtubule nucleation by interphase microtubule organizing center
94	GO:0051418	0.0115783	10.2306	0.536468	3	6	microtubule nucleation by microtubule organizing center
95	GO:0051124	0.0115783	10.2306	0.536468	3	6	synaptic growth at neuromuscular junction
96	GO:0045055	0.0120425	3.26703	2.59293	7	29	regulated exocytosis
97	GO:0032886	0.012222	2.72179	3.84469	9	43	regulation of microtubule-based process
98	GO:0050817	0.012222	2.72179	3.84469	9	43	coagulation
99	GO:0003008	0.0123579	1.65456	18.8658	29	211	system process
100	GO:0000186	0.0125346	5.85208	0.983526	4	11	activation of MAPKK activity
101	GO:0032011	0.0125346	5.85208	0.983526	4	11	ARF protein signal transduction
102	GO:0032012	0.0125346	5.85208	0.983526	4	11	regulation of ARF protein signal transduction
103	GO:0030154	0.0128954	1.39077	49.7127	65	556	cell differentiation
104	GO:0048468	0.0132532	1.54724	25.5717	37	286	cell development
105	GO:0055002	0.0134206	3.62078	2.05646	6	23	striated muscle cell development
106	GO:0055013	0.0140203	4.27083	1.51999	5	17	cardiac muscle cell development
107	GO:0055006	0.0140203	4.27083	1.51999	5	17	cardiac cell development
108	GO:0023052	0.0140555	1.30066	84.315	103	943	signaling
109	GO:0007033	0.0141365	2.35893	5.27527	11	59	vacuole organization
110	GO:0045860	0.0145102	2.24709	5.99056	12	67	positive regulation of protein kinase activity
111	GO:0007283	0.0146155	2.16068	6.70586	13	75	spermatogenesis
112	GO:0003007	0.0146451	2.83403	3.30822	8	37	heart morphogenesis
113	GO:0030900	0.0146451	2.83403	3.30822	8	37	forebrain development
114	GO:0003006	0.0150113	1.65677	17.5246	27	196	developmental process involved in reproduction
115	GO:0030587	0.0152518	1.96574	8.94114	16	100	sorocarp development
116	GO:0090702	0.0152518	1.96574	8.94114	16	100	non-reproductive fruiting body development
117	GO:0099120	0.0152518	1.96574	8.94114	16	100	socially cooperative development
118	GO:0042558	0.0153168	2.4491	4.64939	10	52	pteridine-containing compound metabolic process
119	GO:0051179	0.0159109	1.23323	152.446	175	1705	localization
120	GO:0007420	0.0160448	2.06175	7.51056	14	84	brain development
121	GO:0050789	0.0161229	1.21845	189.105	213	2115	regulation of biological process
122	GO:0022607	0.0165316	1.33974	60.1739	76	673	cellular component assembly
123	GO:0006278	0.0165772	3.41906	2.14587	6	24	RNA-dependent DNA biosynthetic process
124	GO:0006694	0.0165772	3.41906	2.14587	6	24	steroid biosynthetic process
125	GO:0046854	0.0165772	3.41906	2.14587	6	24	phosphatidylinositol phosphorylation
126	GO:0031109	0.0173637	2.99379	2.77175	7	31	microtubule polymerization or depolymerization
127	GO:0051225	0.0173637	2.99379	2.77175	7	31	spindle assembly
128	GO:0032501	0.0174251	1.2783	91.4679	110	1023	multicellular organismal process
129	GO:0030177	0.0174955	5.11973	1.07294	4	12	positive regulation of Wnt signaling pathway
130	GO:0021953	0.0174955	5.11973	1.07294	4	12	central nervous system neuron differentiation
131	GO:0031113	0.0174955	5.11973	1.07294	4	12	regulation of microtubule polymerization
132	GO:0032092	0.0174955	5.11973	1.07294	4	12	positive regulation of protein binding
133	GO:0060322	0.0176896	2.03237	7.59997	14	85	head development
134	GO:0048515	0.0180181	3.94166	1.60941	5	18	spermatid differentiation
135	GO:0050954	0.0180181	3.94166	1.60941	5	18	sensory perception of mechanical stimulus
136	GO:0071840	0.0180431	1.22449	158.705	181	1775	cellular component organization or biogenesis
137	GO:0006996	0.0180876	1.27723	90.6632	109	1014	organelle organization
138	GO:0032502	0.0183895	1.26933	96.2961	115	1077	developmental process
139	GO:1902882	0.0189287	7.67172	0.62588	3	7	regulation of response to oxidative stress
140	GO:0010968	0.0189287	7.67172	0.62588	3	7	regulation of microtubule nucleation
141	GO:0090063	0.0189287	7.67172	0.62588	3	7	positive regulation of microtubule nucleation
142	GO:0033036	0.0198941	1.30897	67.9527	84	760	macromolecule localization
143	GO:0050794	0.0200843	1.21268	176.498	199	1974	regulation of cellular process
144	GO:0098916	0.0201335	2.21907	5.54351	11	62	anterograde trans-synaptic signaling
145	GO:0099536	0.0201335	2.21907	5.54351	11	62	synaptic signaling
146	GO:0099537	0.0201335	2.21907	5.54351	11	62	trans-synaptic signaling
147	GO:0007268	0.0201335	2.21907	5.54351	11	62	chemical synaptic transmission
148	GO:0090307	0.0202103	3.23858	2.23529	6	25	mitotic spindle assembly
149	GO:0031122	0.0202103	3.23858	2.23529	6	25	cytoplasmic microtubule organization
150	GO:0050896	0.0204241	1.21392	170.776	193	1910	response to stimulus
151	GO:0009113	0.0205653	2.87356	2.86117	7	32	purine nucleobase biosynthetic process
152	GO:0009967	0.0211787	1.80401	10.8188	18	121	positive regulation of signal transduction
153	GO:0007186	0.0214699	2.43367	4.20234	9	47	G-protein coupled receptor signaling pathway
154	GO:0050878	0.0222532	2.28469	4.91763	10	55	regulation of body fluid levels
155	GO:0050877	0.0223087	1.82701	10.1035	17	113	nervous system process
156	GO:0072329	0.0224981	2.17603	5.63292	11	63	monocarboxylic acid catabolic process
157	GO:0010216	0.0225236	20.4336	0.268234	2	3	maintenance of DNA methylation
158	GO:0010540	0.0225236	20.4336	0.268234	2	3	basipetal auxin transport
159	GO:0044746	0.0225236	20.4336	0.268234	2	3	amino acid transmembrane export
160	GO:0097428	0.0225236	20.4336	0.268234	2	3	protein maturation by iron-sulfur cluster transfer
161	GO:0032973	0.0225236	20.4336	0.268234	2	3	amino acid export
162	GO:0032974	0.0225236	20.4336	0.268234	2	3	amino acid transmembrane export from vacuole
163	GO:1901031	0.0225236	20.4336	0.268234	2	3	regulation of response to reactive oxygen species
164	GO:0030536	0.0225236	20.4336	0.268234	2	3	larval feeding behavior
165	GO:0030537	0.0225236	20.4336	0.268234	2	3	larval behavior
166	GO:0048266	0.0225236	20.4336	0.268234	2	3	behavioral response to pain
167	GO:0072383	0.0225236	20.4336	0.268234	2	3	plus-end-directed vesicle transport along microtubule
168	GO:0072431	0.0225236	20.4336	0.268234	2	3	signal transduction involved in mitotic G1 DNA damage checkpoint
169	GO:0050849	0.0225236	20.4336	0.268234	2	3	negative regulation of calcium-mediated signaling
170	GO:0043297	0.0225236	20.4336	0.268234	2	3	apical junction assembly
171	GO:0060250	0.0225236	20.4336	0.268234	2	3	germ-line stem-cell niche homeostasis
172	GO:1904158	0.0225236	20.4336	0.268234	2	3	axonemal central apparatus assembly
173	GO:0015828	0.0225236	20.4336	0.268234	2	3	tyrosine transport
174	GO:0051599	0.0225236	20.4336	0.268234	2	3	response to hydrostatic pressure
175	GO:1902400	0.0225236	20.4336	0.268234	2	3	intracellular signal transduction involved in G1 DNA damage checkpoint
176	GO:0007299	0.0225236	20.4336	0.268234	2	3	ovarian follicle cell-cell adhesion
177	GO:0016126	0.0227012	3.65951	1.69882	5	19	sterol biosynthetic process
178	GO:0009415	0.0227012	3.65951	1.69882	5	19	response to water
179	GO:0050906	0.0227012	3.65951	1.69882	5	19	detection of stimulus involved in sensory perception
180	GO:0071902	0.0230345	2.56706	3.57646	8	40	positive regulation of protein serine/threonine kinase activity
181	GO:0048871	0.0230345	2.56706	3.57646	8	40	multicellular organismal homeostasis
182	GO:0010035	0.0233602	1.61713	16.5411	25	185	response to inorganic substance
183	GO:0060429	0.0234348	1.85376	9.3882	16	105	epithelium development
184	GO:0007264	0.0235049	1.72155	12.5176	20	140	small GTPase mediated signal transduction
185	GO:0071702	0.0238862	1.28393	74.9268	91	838	organic substance transport
186	GO:0031033	0.0243481	3.07614	2.3247	6	26	myosin filament organization
187	GO:0001894	0.0243481	3.07614	2.3247	6	26	tissue homeostasis
188	GO:0007154	0.024982	1.26059	88.9644	106	995	cell communication
189	GO:0009611	0.0255761	1.9227	7.95762	14	89	response to wounding
190	GO:0007281	0.0264583	2.48886	3.66587	8	41	germ cell development
191	GO:1902531	0.0270792	1.56157	18.4188	27	206	regulation of intracellular signal transduction
192	GO:1902903	0.0276179	2.31122	4.38116	9	49	regulation of supramolecular fiber organization
193	GO:0048731	0.0276516	1.31877	54.3621	68	608	system development
194	GO:0007010	0.0279829	1.42574	30.3999	41	340	cytoskeleton organization
195	GO:0042692	0.0279917	2.18674	5.09645	10	57	muscle cell differentiation
196	GO:0007631	0.0281057	3.41498	1.78823	5	20	feeding behavior
197	GO:0035725	0.0281057	3.41498	1.78823	5	20	sodium ion transmembrane transport
198	GO:0051592	0.0281057	3.41498	1.78823	5	20	response to calcium ion
199	GO:1902475	0.0281057	3.41498	1.78823	5	20	L-alpha-amino acid transmembrane transport
200	GO:0032206	0.0283029	6.13636	0.715291	3	8	positive regulation of telomere maintenance
201	GO:0014020	0.0283029	6.13636	0.715291	3	8	primary neural tube formation
202	GO:0031150	0.0283029	6.13636	0.715291	3	8	sorocarp stalk development
203	GO:0001843	0.0283029	6.13636	0.715291	3	8	neural tube closure
204	GO:0051782	0.0283029	6.13636	0.715291	3	8	negative regulation of cell division
205	GO:0060606	0.0283029	6.13636	0.715291	3	8	tube closure
206	GO:0007098	0.0290159	2.92918	2.41411	6	27	centrosome cycle
207	GO:0007165	0.0294605	1.26353	79.3079	95	887	signal transduction
208	GO:0051703	0.0297246	1.79241	9.65643	16	108	intraspecies interaction between organisms
209	GO:0033674	0.0300395	1.99107	6.61644	12	74	positive regulation of kinase activity
210	GO:0051493	0.0300395	1.99107	6.61644	12	74	regulation of cytoskeleton organization
211	GO:0044273	0.030658	4.09444	1.25176	4	14	sulfur compound catabolic process
212	GO:0048869	0.0312203	1.30611	55.6139	69	622	cellular developmental process
213	GO:0043434	0.0312247	2.14083	5.18586	10	58	response to peptide hormone
214	GO:0007265	0.0312247	2.14083	5.18586	10	58	Ras protein signal transduction
215	GO:0009396	0.0325791	2.56441	3.1294	7	35	folic acid-containing compound biosynthetic process
216	GO:0046165	0.0325791	2.56441	3.1294	7	35	alcohol biosynthetic process
217	GO:0007041	0.0325791	2.56441	3.1294	7	35	lysosomal transport
218	GO:0007600	0.0329773	1.95914	6.70586	12	75	sensory perception
219	GO:0030030	0.0337102	1.46177	23.8728	33	267	cell projection organization
220	GO:0046834	0.0342355	2.79557	2.50352	6	28	lipid phosphorylation
221	GO:1902904	0.0342605	3.20101	1.87764	5	21	negative regulation of supramolecular fiber organization
222	GO:0006623	0.0342605	3.20101	1.87764	5	21	protein targeting to vacuole
223	GO:0009699	0.0342605	3.20101	1.87764	5	21	phenylpropanoid biosynthetic process
224	GO:0007076	0.0342605	3.20101	1.87764	5	21	mitotic chromosome condensation
225	GO:0060537	0.0343345	2.34586	3.84469	8	43	muscle tissue development
226	GO:1902533	0.0346135	1.88397	7.51056	13	84	positive regulation of intracellular signal transduction
227	GO:0048870	0.034946	1.71782	10.64	17	119	cell motility
228	GO:0051674	0.034946	1.71782	10.64	17	119	localization of cell
229	GO:0023056	0.0351291	1.68724	11.4447	18	128	positive regulation of signaling
230	GO:0015833	0.0352233	1.31091	50.5174	63	565	peptide transport
231	GO:0080134	0.0365555	1.58849	14.7529	22	165	regulation of response to stress
232	GO:0007399	0.0369878	1.42499	26.6446	36	298	nervous system development
233	GO:0022610	0.0371849	1.73494	9.92467	16	111	biological adhesion
234	GO:0009791	0.0371849	1.73494	9.92467	16	111	post-embryonic development
235	GO:0007155	0.0371849	1.73494	9.92467	16	111	cell adhesion
236	GO:0003012	0.0374377	1.9835	6.07998	11	68	muscle system process
237	GO:0015849	0.0376692	1.8575	7.59997	13	85	organic acid transport
238	GO:0048513	0.0380046	1.37317	33.7081	44	377	animal organ development
239	GO:0009653	0.0386017	1.33696	40.861	52	457	anatomical structure morphogenesis
240	GO:0030855	0.0388121	2.28032	3.9341	8	44	epithelial cell differentiation
241	GO:0051056	0.0388121	2.28032	3.9341	8	44	regulation of small GTPase mediated signal transduction
242	GO:0007528	0.0389326	3.7216	1.34117	4	15	neuromuscular junction development
243	GO:0009649	0.0389326	3.7216	1.34117	4	15	entrainment of circadian clock
244	GO:0007286	0.0389326	3.7216	1.34117	4	15	spermatid development
245	GO:0006730	0.0390106	2.14891	4.64939	9	52	one-carbon metabolic process
246	GO:0010256	0.0395111	1.75492	9.20938	15	103	endomembrane system organization
247	GO:0045859	0.0396654	1.61179	13.2329	20	148	regulation of protein kinase activity
248	GO:1902653	0.0396885	5.11279	0.804703	3	9	secondary alcohol biosynthetic process
249	GO:0016577	0.0396885	5.11279	0.804703	3	9	histone demethylation
250	GO:0046068	0.0396885	5.11279	0.804703	3	9	cGMP metabolic process
251	GO:0014902	0.0396885	5.11279	0.804703	3	9	myotube differentiation
252	GO:0031111	0.0396885	5.11279	0.804703	3	9	negative regulation of microtubule polymerization or depolymerization
253	GO:0031116	0.0396885	5.11279	0.804703	3	9	positive regulation of microtubule polymerization
254	GO:0099531	0.0396885	5.11279	0.804703	3	9	presynaptic process involved in chemical synaptic transmission
255	GO:0099643	0.0396885	5.11279	0.804703	3	9	signal release from synapse
256	GO:0007269	0.0396885	5.11279	0.804703	3	9	neurotransmitter secretion
257	GO:0030488	0.040025	2.67358	2.59293	6	29	tRNA methylation
258	GO:0007030	0.040025	2.67358	2.59293	6	29	Golgi organization
259	GO:0010647	0.0401381	1.65655	11.6235	18	130	positive regulation of cell communication
260	GO:0051173	0.0403855	1.38193	31.2046	41	349	positive regulation of nitrogen compound metabolic process
261	GO:0000003	0.0408176	1.36997	32.9928	43	369	reproduction
262	GO:0048232	0.040912	1.83175	7.68938	13	86	male gamete generation
263	GO:0009966	0.0410983	1.39766	28.6117	38	320	regulation of signal transduction
264	GO:0019221	0.0411872	3.01222	1.96705	5	22	cytokine-mediated signaling pathway
265	GO:0007004	0.0411872	3.01222	1.96705	5	22	telomere maintenance via telomerase
266	GO:0015031	0.0413621	1.29897	50.0704	62	560	protein transport
267	GO:0007214	0.042391	10.2151	0.357646	2	4	gamma-aminobutyric acid signaling pathway
268	GO:0007520	0.042391	10.2151	0.357646	2	4	myoblast fusion
269	GO:0010824	0.042391	10.2151	0.357646	2	4	regulation of centrosome duplication
270	GO:0097150	0.042391	10.2151	0.357646	2	4	neuronal stem cell population maintenance
271	GO:0016558	0.042391	10.2151	0.357646	2	4	protein import into peroxisome matrix
272	GO:0030422	0.042391	10.2151	0.357646	2	4	production of siRNA involved in RNA interference
273	GO:0045744	0.042391	10.2151	0.357646	2	4	negative regulation of G-protein coupled receptor protein signaling pathway
274	GO:1903664	0.042391	10.2151	0.357646	2	4	regulation of asexual reproduction
275	GO:1903665	0.042391	10.2151	0.357646	2	4	negative regulation of asexual reproduction
276	GO:0042994	0.042391	10.2151	0.357646	2	4	cytoplasmic sequestering of transcription factor
277	GO:0036314	0.042391	10.2151	0.357646	2	4	response to sterol
278	GO:0030579	0.042391	10.2151	0.357646	2	4	ubiquitin-dependent SMAD protein catabolic process
279	GO:0048146	0.042391	10.2151	0.357646	2	4	positive regulation of fibroblast proliferation
280	GO:0072395	0.042391	10.2151	0.357646	2	4	signal transduction involved in cell cycle checkpoint
281	GO:0072422	0.042391	10.2151	0.357646	2	4	signal transduction involved in DNA damage checkpoint
282	GO:0072413	0.042391	10.2151	0.357646	2	4	signal transduction involved in mitotic cell cycle checkpoint
283	GO:0072401	0.042391	10.2151	0.357646	2	4	signal transduction involved in DNA integrity checkpoint
284	GO:0031280	0.042391	10.2151	0.357646	2	4	negative regulation of cyclase activity
285	GO:0090630	0.042391	10.2151	0.357646	2	4	activation of GTPase activity
286	GO:0015801	0.042391	10.2151	0.357646	2	4	aromatic amino acid transport
287	GO:0051220	0.042391	10.2151	0.357646	2	4	cytoplasmic sequestering of protein
288	GO:0046843	0.042391	10.2151	0.357646	2	4	dorsal appendage formation
289	GO:2000648	0.042391	10.2151	0.357646	2	4	positive regulation of stem cell proliferation
290	GO:1902402	0.042391	10.2151	0.357646	2	4	signal transduction involved in mitotic DNA damage checkpoint
291	GO:1902403	0.042391	10.2151	0.357646	2	4	signal transduction involved in mitotic DNA integrity checkpoint
292	GO:0007194	0.042391	10.2151	0.357646	2	4	negative regulation of adenylate cyclase activity
293	GO:0008104	0.0424205	1.27373	59.2798	72	663	protein localization
294	GO:1901652	0.0424827	2.0139	5.4541	10	61	response to peptide
295	GO:0006936	0.0424827	2.0139	5.4541	10	61	muscle contraction
296	GO:0070252	0.0427645	2.39266	3.30822	7	37	actin-mediated cell contraction
297	GO:0032200	0.043664	2.21833	4.02351	8	45	telomere organization
298	GO:0006760	0.043664	2.21833	4.02351	8	45	folic acid-containing compound metabolic process
299	GO:0007267	0.0447438	1.58646	13.4117	20	150	cell-cell signaling
300	GO:0031325	0.0456668	1.35677	33.261	43	372	positive regulation of cellular metabolic process
301	GO:0010038	0.0458792	1.65189	10.9976	17	123	response to metal ion
302	GO:0072665	0.0463987	2.56176	2.68234	6	30	protein localization to vacuole
303	GO:0031503	0.0463987	2.56176	2.68234	6	30	protein complex localization
304	GO:0048609	0.0474524	1.57408	13.5011	20	151	multicellular organismal reproductive process
305	GO:0019395	0.0481666	2.05272	4.82822	9	54	fatty acid oxidation
306	GO:0034440	0.0481666	2.05272	4.82822	9	54	lipid oxidation
307	GO:0043393	0.0483552	3.41091	1.43058	4	16	regulation of protein binding
308	GO:0009809	0.0483552	3.41091	1.43058	4	16	lignin biosynthetic process
309	GO:0046653	0.0485499	2.31509	3.39763	7	38	tetrahydrofolate metabolic process
310	GO:0042073	0.0489002	2.84441	2.05646	5	23	intraciliary transport
311	GO:0031034	0.0489002	2.84441	2.05646	5	23	myosin filament assembly
312	GO:0098840	0.0489002	2.84441	2.05646	5	23	protein transport along microtubule
313	GO:0051054	0.0489002	2.84441	2.05646	5	23	positive regulation of DNA metabolic process
314	GO:0043406	0.0489002	2.84441	2.05646	5	23	positive regulation of MAP kinase activity
315	GO:2000278	0.0489002	2.84441	2.05646	5	23	regulation of DNA biosynthetic process
316	GO:0099118	0.0489002	2.84441	2.05646	5	23	microtubule-based protein transport

## Sheet: Table S5
Table S5: GO annotation of cellular component in P. infestans
GOCCID	Pvalue	OddsRatio	ExpCount	Count	Size	Term
1	GO:0099081	2.09663e-06	2.28532	24.8229	49	276	supramolecular polymer
2	GO:0099512	2.09663e-06	2.28532	24.8229	49	276	supramolecular fiber
3	GO:0099080	2.33495e-06	2.27493	24.9128	49	277	supramolecular complex
4	GO:0005929	4.04024e-06	2.44605	19.0668	40	212	cilium
5	GO:0005874	1.48473e-05	2.37879	17.9876	37	200	microtubule
6	GO:0099513	1.96736e-05	2.2851	19.6065	39	218	polymeric cytoskeletal fiber
7	GO:0034702	3.09463e-05	4.50575	4.13714	14	46	ion channel complex
8	GO:0034703	7.63196e-05	4.74229	3.41764	12	38	cation channel complex
9	GO:0044430	0.000105206	1.71002	46.0482	71	512	cytoskeletal part
10	GO:1902495	0.000131169	3.59222	5.2164	15	58	transmembrane transporter complex
11	GO:1990351	0.000131169	3.59222	5.2164	15	58	transporter complex
12	GO:0031514	0.000262134	3.51163	4.94659	14	55	motile cilium
13	GO:0010339	0.000297529	10.2075	1.07926	6	12	external side of cell wall
14	GO:0044441	0.000335065	2.27652	13.4907	27	150	ciliary part
15	GO:0120025	0.00035542	1.71514	37.2343	58	414	plasma membrane bounded cell projection
16	GO:0044426	0.000510754	8.74786	1.16919	6	13	cell wall part
17	GO:0042995	0.000620128	1.67032	38.0437	58	423	cell projection
18	GO:0044463	0.000745797	1.8452	23.9235	40	266	cell projection part
19	GO:0120038	0.000745797	1.8452	23.9235	40	266	plasma membrane bounded cell projection part
20	GO:0044462	0.000826324	7.65316	1.25913	6	14	external encapsulating structure part
21	GO:0015630	0.000883575	1.64165	38.5834	58	429	microtubule cytoskeleton
22	GO:0034705	0.000885219	5.95833	1.70882	7	19	potassium channel complex
23	GO:0008076	0.000885219	5.95833	1.70882	7	19	voltage-gated potassium channel complex
24	GO:0009986	0.00226502	2.49134	7.37491	16	82	cell surface
25	GO:0005768	0.00249484	1.83167	19.1568	32	213	endosome
26	GO:0005865	0.00268337	7.27809	1.07926	5	12	striated muscle thin filament
27	GO:0016460	0.00268337	7.27809	1.07926	5	12	myosin II complex
28	GO:0005859	0.00268337	7.27809	1.07926	5	12	muscle myosin complex
29	GO:0036379	0.00268337	7.27809	1.07926	5	12	myofilament
30	GO:0044440	0.00320274	2.06123	11.8718	22	132	endosomal part
31	GO:0005856	0.00350411	1.44652	57.2905	77	637	cytoskeleton
32	GO:0005813	0.00464882	1.98762	12.2316	22	136	centrosome
33	GO:0001518	0.00630501	15.2468	0.44969	3	5	voltage-gated sodium channel complex
34	GO:0034706	0.00630501	15.2468	0.44969	3	5	sodium channel complex
35	GO:0000931	0.00630501	15.2468	0.44969	3	5	gamma-tubulin large complex
36	GO:0008274	0.00630501	15.2468	0.44969	3	5	gamma-tubulin ring complex
37	GO:0005875	0.00681751	1.94626	11.8718	21	132	microtubule associated complex
38	GO:0031209	0.00807701	Inf	0.179876	2	2	SCAR complex
39	GO:0070160	0.0081043	5.09223	1.34907	5	15	occluding junction
40	GO:0000228	0.00904901	1.80359	14.48	24	161	nuclear chromosome
41	GO:0016459	0.0108259	3.02415	3.14783	8	35	myosin complex
42	GO:0031982	0.0115058	1.34854	65.4748	83	728	vesicle
43	GO:0044433	0.0138028	1.58405	22.3046	33	248	cytoplasmic vesicle part
44	GO:0030017	0.013949	2.49194	4.58683	10	51	sarcomere
45	GO:0044464	0.0150962	1.29057	509.948	530	5670	cell part
46	GO:0097546	0.0178526	5.08562	1.07926	4	12	ciliary base
47	GO:0005815	0.0180377	1.59701	19.4266	29	216	microtubule organizing center
48	GO:0043296	0.0184518	3.91524	1.61888	5	18	apical junction complex
49	GO:0005623	0.0186888	1.27836	510.757	530	5679	cell
50	GO:0000923	0.0192359	7.62097	0.629565	3	7	equatorial microtubule organizing center
51	GO:0010008	0.0197051	1.78785	11.5121	19	128	endosome membrane
52	GO:0031410	0.0202033	1.40571	38.4035	51	427	cytoplasmic vesicle
53	GO:0097708	0.0202033	1.40571	38.4035	51	427	intracellular vesicle
54	GO:0019898	0.0204924	2.32093	4.85665	10	54	extrinsic component of membrane
55	GO:0044450	0.0209625	2.20374	5.57615	11	62	microtubule organizing center part
56	GO:1990718	0.0227824	20.2995	0.269814	2	3	axonemal central pair projection
57	GO:0030018	0.0237889	2.54959	3.59752	8	40	Z disc
58	GO:0043204	0.023991	4.51983	1.16919	4	13	perikaryon
59	GO:0005871	0.0259469	2.21931	5.03652	10	56	kinesin complex
60	GO:0044449	0.0259469	2.21931	5.03652	10	56	contractile fiber part
61	GO:0005770	0.0285773	2.29544	4.40696	9	49	late endosome
62	GO:0000930	0.0287502	6.09581	0.719503	3	8	gamma-tubulin complex
63	GO:0031672	0.0311805	2.39885	3.77739	8	42	A band
64	GO:0005923	0.0312565	4.06721	1.25913	4	14	bicellular tight junction
65	GO:0005887	0.032309	1.53251	18.7071	27	208	integral component of plasma membrane
66	GO:0043292	0.0323699	2.12616	5.2164	10	58	contractile fiber
67	GO:0030016	0.0323699	2.12616	5.2164	10	58	myofibril
68	GO:0043228	0.0343266	1.21269	119.258	137	1326	non-membrane-bounded organelle
69	GO:0043232	0.0343266	1.21269	119.258	137	1326	intracellular non-membrane-bounded organelle
70	GO:0060170	0.0350374	3.17961	1.8887	5	21	ciliary membrane
71	GO:0031674	0.0354082	2.32994	3.86733	8	43	I band
72	GO:0030286	0.0398341	2.04046	5.39628	10	60	dynein complex
73	GO:0097014	0.0426461	1.9356	6.20572	11	69	ciliary plasm
74	GO:0038037	0.0428622	10.1481	0.359752	2	4	G-protein coupled receptor dimeric complex
75	GO:0038039	0.0428622	10.1481	0.359752	2	4	G-protein coupled receptor heterodimeric complex
76	GO:0005697	0.0428622	10.1481	0.359752	2	4	telomerase holoenzyme complex
77	GO:1990716	0.0428622	10.1481	0.359752	2	4	axonemal central apparatus
78	GO:0005771	0.0428622	10.1481	0.359752	2	4	multivesicular body
79	GO:0097648	0.0428622	10.1481	0.359752	2	4	G-protein coupled receptor complex
80	GO:0043025	0.0439768	2.00013	5.48621	10	61	neuronal cell body
81	GO:0000793	0.0461791	1.7942	7.8246	13	87	condensed chromosome
82	GO:0031226	0.0496227	1.45122	20.326	28	226	intrinsic component of plasma membrane
83	GO:0031430	0.0498773	2.29949	3.41764	7	38	M band

## Sheet: Table S6
Table S6: GO annotation of molecular function in P. infestans
GOMFID	Pvalue	OddsRatio	ExpCount	Count	Size	Term
1	GO:0005261	1.28487e-05	3.53294	7.03117	20	82	cation channel activity
2	GO:0022836	8.2677e-05	2.83412	9.17481	22	107	gated channel activity
3	GO:0005216	9.56429e-05	2.65824	10.5467	24	123	ion channel activity
4	GO:0046873	0.000106471	2.34292	14.6626	30	171	metal ion transmembrane transporter activity
5	GO:0015077	0.000110475	2.76799	9.34631	22	109	monovalent inorganic cation transmembrane transporter activity
6	GO:0003777	0.00021001	2.97346	7.20266	18	84	microtubule motor activity
7	GO:0015079	0.000287979	3.45601	4.97326	14	58	potassium ion transmembrane transporter activity
8	GO:0015081	0.000298232	4.70415	2.82962	10	33	sodium ion transmembrane transporter activity
9	GO:0022838	0.000417711	2.31985	12.2617	25	143	substrate-specific channel activity
10	GO:0022839	0.00042642	5.7568	1.97216	8	23	ion gated channel activity
11	GO:0022890	0.000443153	2.07022	17.3207	32	202	inorganic cation transmembrane transporter activity
12	GO:0003774	0.000528059	2.37174	11.0612	23	129	motor activity
13	GO:0015267	0.000576642	2.26114	12.5189	25	146	channel activity
14	GO:0022803	0.000576642	2.26114	12.5189	25	146	passive transmembrane transporter activity
15	GO:0015269	0.000638044	8.07509	1.20044	6	14	calcium-activated potassium channel activity
16	GO:0022832	0.000730835	2.71952	7.2884	17	85	voltage-gated channel activity
17	GO:0005244	0.000730835	2.71952	7.2884	17	85	voltage-gated ion channel activity
18	GO:0005227	0.000943621	5.80331	1.71492	7	20	calcium activated cation channel activity
19	GO:0051393	0.000987024	7.17662	1.28619	6	15	alpha-actinin binding
20	GO:0051371	0.000987024	7.17662	1.28619	6	15	muscle alpha-actinin binding
21	GO:0042805	0.000987024	7.17662	1.28619	6	15	actinin binding
22	GO:0005267	0.00141835	3.16871	4.54453	12	53	potassium channel activity
23	GO:0031433	0.00216522	7.67757	1.02895	5	12	telethonin binding
24	GO:0097493	0.00216522	7.67757	1.02895	5	12	structural molecule activity conferring elasticity
25	GO:0004777	0.00234846	32.1596	0.342984	3	4	succinate-semialdehyde dehydrogenase (NAD+) activity
26	GO:0038023	0.00238733	3.1297	4.20155	11	49	signaling receptor activity
27	GO:0015075	0.00239259	1.62548	32.7549	49	382	ion transmembrane transporter activity
28	GO:0019899	0.00265729	1.66026	28.8106	44	336	enzyme binding
29	GO:0004872	0.0027732	2.6154	6.17371	14	72	receptor activity
30	GO:0022843	0.00282985	3.04892	4.2873	11	50	voltage-gated cation channel activity
31	GO:0051020	0.00306602	2.15394	10.3753	20	121	GTPase binding
32	GO:0008324	0.00318168	1.72085	23.4086	37	273	cation transmembrane transporter activity
33	GO:0008307	0.00327294	6.71671	1.1147	5	13	structural constituent of muscle
34	GO:0099094	0.00327294	6.71671	1.1147	5	13	ligand-gated cation channel activity
35	GO:0005516	0.00391263	2.89918	4.45879	11	52	calmodulin binding
36	GO:0005086	0.00473677	5.96938	1.20044	5	14	ARF guanyl-nucleotide exchange factor activity
37	GO:1905030	0.00474819	8.58587	0.771713	4	9	voltage-gated ion channel activity involved in regulation of postsynaptic membrane potential
38	GO:0043015	0.00474819	8.58587	0.771713	4	9	gamma-tubulin binding
39	GO:0005248	0.00474819	8.58587	0.771713	4	9	voltage-gated sodium channel activity
40	GO:0005085	0.00492881	2.64767	5.2305	12	61	guanyl-nucleotide exchange factor activity
41	GO:0060072	0.00549715	16.077	0.42873	3	5	large conductance calcium-activated potassium channel activity
42	GO:0060089	0.00568072	2.06312	10.2038	19	119	molecular transducer activity
43	GO:0005272	0.00661164	5.37151	1.28619	5	15	sodium channel activity
44	GO:0005262	0.00686206	4.30149	1.80066	6	21	calcium channel activity
45	GO:0004713	0.00939338	2.85316	3.68707	9	43	protein tyrosine kinase activity
46	GO:0099600	0.0101302	2.63066	4.37304	10	51	transmembrane receptor activity
47	GO:0008169	0.0102971	10.7161	0.514476	3	6	C-methyltransferase activity
48	GO:0005251	0.0102971	10.7161	0.514476	3	6	delayed rectifier potassium channel activity
49	GO:0005242	0.0102971	10.7161	0.514476	3	6	inward rectifier potassium channel activity
50	GO:0008092	0.0104399	1.75454	15.4343	25	180	cytoskeletal protein binding
51	GO:0004842	0.0106838	1.85347	12.3474	21	144	ubiquitin-protein transferase activity
52	GO:0005249	0.0109386	2.77116	3.77282	9	44	voltage-gated potassium channel activity
53	GO:0004871	0.0125769	2.01362	8.74608	16	102	signal transducer activity
54	GO:0019787	0.0133687	1.80838	12.6047	21	147	ubiquitin-like protein transferase activity
55	GO:0019901	0.0134289	2.3736	5.2305	11	61	protein kinase binding
56	GO:0035251	0.016702	3.39356	2.14365	6	25	UDP-glucosyltransferase activity
57	GO:0016504	0.0168826	8.03571	0.600221	3	7	peptidase activator activity
58	GO:0017111	0.0174388	1.34731	56.7638	72	662	nucleoside-triphosphatase activity
59	GO:0022891	0.0180428	1.4047	40.8151	54	476	substrate-specific transmembrane transporter activity
60	GO:0008270	0.0183874	1.44295	33.8696	46	395	zinc ion binding
61	GO:0002020	0.0192308	3.83413	1.62917	5	19	protease binding
62	GO:0004487	0.0201851	3.22332	2.22939	6	26	methylenetetrahydrofolate dehydrogenase (NAD+) activity
63	GO:0008574	0.0204362	4.76663	1.1147	4	13	ATP-dependent microtubule motor activity, plus-end-directed
64	GO:0097110	0.0207654	21.4	0.257238	2	3	scaffold protein binding
65	GO:0015188	0.0207654	21.4	0.257238	2	3	L-isoleucine transmembrane transporter activity
66	GO:0015658	0.0207654	21.4	0.257238	2	3	branched-chain amino acid transmembrane transporter activity
67	GO:0005302	0.0207654	21.4	0.257238	2	3	L-tyrosine transmembrane transporter activity
68	GO:0047134	0.0207654	21.4	0.257238	2	3	protein-disulfide reductase activity
69	GO:0004165	0.0207654	21.4	0.257238	2	3	dodecenoyl-CoA delta-isomerase activity
70	GO:0043621	0.0238823	3.5779	1.71492	5	20	protein self-association
71	GO:0008509	0.0244995	1.80222	10.2038	17	119	anion transmembrane transporter activity
72	GO:1990939	0.026716	4.28922	1.20044	4	14	ATP-dependent microtubule motor activity
73	GO:0016706	0.026716	4.28922	1.20044	4	14	oxidoreductase activity, acting on paired donors, with incorporation or reduction of molecular oxygen, 2-oxoglutarate as one donor, and incorporation of one atom each of oxygen into both donors
74	GO:0019900	0.0286549	2.07956	5.83072	11	68	kinase binding
75	GO:0016818	0.0289517	1.30458	59.0789	73	689	hydrolase activity, acting on acid anhydrides, in phosphorus-containing anhydrides
76	GO:0015179	0.0292011	3.3537	1.80066	5	21	L-amino acid transmembrane transporter activity
77	GO:0016817	0.0306882	1.29986	59.2504	73	691	hydrolase activity, acting on acid anhydrides
78	GO:0022892	0.0316826	1.33336	46.6458	59	544	substrate-specific transporter activity
79	GO:0004888	0.033493	2.80143	2.48663	6	29	transmembrane signaling receptor activity
80	GO:0015276	0.033493	2.80143	2.48663	6	29	ligand-gated ion channel activity
81	GO:0022834	0.033493	2.80143	2.48663	6	29	ligand-gated channel activity
82	GO:0046527	0.033493	2.80143	2.48663	6	29	glucosyltransferase activity
83	GO:0009881	0.0340267	3.89861	1.28619	4	15	photoreceptor activity
84	GO:0016462	0.0381602	1.28397	58.9932	72	688	pyrophosphatase activity
85	GO:0047555	0.0391823	10.6981	0.342984	2	4	3',5'-cyclic-GMP phosphodiesterase activity
86	GO:0016917	0.0391823	10.6981	0.342984	2	4	GABA receptor activity
87	GO:0015173	0.0391823	10.6981	0.342984	2	4	aromatic amino acid transmembrane transporter activity
88	GO:0070300	0.0391823	10.6981	0.342984	2	4	phosphatidic acid binding
89	GO:0004965	0.0391823	10.6981	0.342984	2	4	G-protein coupled GABA receptor activity
90	GO:0016427	0.0391823	10.6981	0.342984	2	4	tRNA (cytosine) methyltransferase activity
91	GO:0016428	0.0391823	10.6981	0.342984	2	4	tRNA (cytosine-5-)-methyltransferase activity
92	GO:0016760	0.0391823	10.6981	0.342984	2	4	cellulose synthase (UDP-forming) activity
93	GO:0016759	0.0391823	10.6981	0.342984	2	4	cellulose synthase activity
94	GO:0004118	0.0391823	10.6981	0.342984	2	4	cGMP-stimulated cyclic-nucleotide phosphodiesterase activity
95	GO:0004139	0.0391823	10.6981	0.342984	2	4	deoxyribose-phosphate aldolase activity
96	GO:0044389	0.0443257	2.20494	4.03006	8	47	ubiquitin-like protein ligase binding
97	GO:0031625	0.0443257	2.20494	4.03006	8	47	ubiquitin protein ligase binding
98	GO:0005342	0.044334	1.99283	5.48774	10	64	organic acid transmembrane transporter activity
99	GO:0008514	0.045293	1.91018	6.25945	11	73	organic anion transmembrane transporter activity
100	GO:0032452	0.0476911	4.58945	0.857459	3	10	histone demethylase activity
101	GO:0032183	0.0476911	4.58945	0.857459	3	10	SUMO binding
102	GO:0015631	0.0492789	1.87953	6.3452	11	74	tubulin binding
103	GO:0015085	0.0493767	2.14944	4.1158	8	48	calcium ion transmembrane transporter activity

## Sheet: Table S7
Table S7: GO annotation of biological process in P. sojae
GOBPID	Pvalue	OddsRatio	ExpCount	Count	Size	Term
1	GO:0006310	7.6903e-13	2.77142	39.3363	85	592	DNA recombination
2	GO:0006259	4.89453e-12	2.35328	64.1208	116	965	DNA metabolic process
3	GO:0090304	9.66683e-10	2.02894	87.1112	137	1311	nucleic acid metabolic process
4	GO:0006139	1.119e-07	1.82169	98.6729	143	1485	nucleobase-containing compound metabolic process
5	GO:0046483	1.10484e-06	1.72307	104.919	146	1579	heterocycle metabolic process
6	GO:1901360	2.36468e-06	1.69168	106.181	146	1598	organic cyclic compound metabolic process
7	GO:0006725	2.47669e-06	1.68831	107.178	147	1613	cellular aromatic compound metabolic process
8	GO:0034641	2.45549e-05	1.58333	118.806	155	1788	cellular nitrogen compound metabolic process
9	GO:0043170	6.47755e-05	1.53518	187.512	223	2822	macromolecule metabolic process
10	GO:0044260	7.99849e-05	1.51768	156.946	192	2362	cellular macromolecule metabolic process
11	GO:0006508	0.00467644	1.50983	42.5257	59	640	proteolysis
12	GO:0009987	0.00735824	1.33369	225.984	248	3401	cellular process
13	GO:0006807	0.00786382	1.32048	211.765	234	3187	nitrogen compound metabolic process
14	GO:0051276	0.0105165	1.84826	12.2926	21	185	chromosome organization
15	GO:0044238	0.0169365	1.28648	228.841	248	3444	primary metabolic process
16	GO:0044237	0.0174348	1.26922	195.22	215	2938	cellular metabolic process
17	GO:0030258	0.0184147	4.72439	1.06314	4	16	lipid modification
18	GO:0006996	0.0213707	1.68579	13.9537	22	210	organelle organization
19	GO:0071704	0.0243403	1.26817	235.353	253	3542	organic substance metabolic process
20	GO:0006595	0.0384982	9.41296	0.332232	2	5	polyamine metabolic process
21	GO:0006596	0.0384982	9.41296	0.332232	2	5	polyamine biosynthetic process

## Sheet: Table S8
Table S8: GO annotation of cellular component in P. sojae
GOCCID	Pvalue	OddsRatio	ExpCount	Count	Size	Term
1	GO:0005694	0.000211304	2.64777	9.82475	22	187	chromosome
2	GO:0043227	0.000974872	1.75787	40.6125	58	773	membrane-bounded organelle
3	GO:0043231	0.0011262	1.74853	39.9295	57	760	intracellular membrane-bounded organelle
4	GO:0043229	0.00355052	1.59992	56.7944	73	1081	intracellular organelle
5	GO:0005634	0.00366732	1.6813	32.8367	47	625	nucleus
6	GO:0043226	0.00375267	1.59485	56.8995	73	1083	organelle
7	GO:0042579	0.00484502	7.38483	0.735543	4	14	microbody
8	GO:0005777	0.00484502	7.38483	0.735543	4	14	peroxisome
9	GO:0044424	0.00793019	1.53637	79.281	94	1509	intracellular part
10	GO:0000228	0.0153404	18.2653	0.210155	2	4	nuclear chromosome
11	GO:0000785	0.0168363	1.99144	8.30113	15	158	chromatin
12	GO:0044427	0.0367322	1.77978	9.14175	15	174	chromosomal part
13	GO:0031974	0.0390964	3.50213	1.31347	4	25	membrane-enclosed lumen
14	GO:0043233	0.0390964	3.50213	1.31347	4	25	organelle lumen
15	GO:0070013	0.0390964	3.50213	1.31347	4	25	intracellular organelle lumen
16	GO:0044422	0.0399548	1.47277	24.5882	33	468	organelle part
17	GO:0044446	0.0399548	1.47277	24.5882	33	468	intracellular organelle part
18	GO:0005622	0.0424395	1.36974	85.4281	96	1626	intracellular

## Sheet: Table S9
Table S9: GO annotation of molecular function in P. sojae
GOMFID	Pvalue	OddsRatio	ExpCount	Count	Size	Term
1	GO:0003676	7.31909e-13	1.96594	134.629	207	1959	nucleic acid binding
2	GO:1901363	5.10769e-10	1.729	251.665	321	3662	heterocyclic compound binding
3	GO:0097159	5.30732e-10	1.72806	251.734	321	3663	organic cyclic compound binding
4	GO:0005488	1.44898e-07	1.62363	325.474	382	4736	binding
5	GO:0003677	1.32877e-06	1.75934	69.2044	107	1007	DNA binding
6	GO:0004339	1.05606e-05	2.98614	9.75872	25	142	glucan 1,4-alpha-glucosidase activity
7	GO:0004523	0.00013914	4.58908	3.02383	11	44	RNA-DNA hybrid ribonuclease activity
8	GO:0015926	0.000203168	2.21763	15.0504	30	219	glucosidase activity
9	GO:0016891	0.000234097	3.93603	3.71106	12	54	endoribonuclease activity, producing 5'-phosphomonoesters
10	GO:0016631	0.00032292	Inf	0.20617	3	3	enoyl-[acyl-carrier-protein] reductase activity
11	GO:0016893	0.000557317	3.51493	4.05468	12	59	endonuclease activity, active with either ribo- or deoxyribonucleic acids and producing 5'-phosphomonoesters
12	GO:0004540	0.000576383	3.11393	5.22297	14	76	ribonuclease activity
13	GO:0070001	0.000696661	2.09595	14.7068	28	214	aspartic-type peptidase activity
14	GO:0004190	0.000696661	2.09595	14.7068	28	214	aspartic-type endopeptidase activity
15	GO:0004521	0.000764605	3.37055	4.19212	12	61	endoribonuclease activity
16	GO:0018500	0.00471487	Inf	0.137447	2	2	trans-9R,10R-dihydrodiolphenanthrene dehydrogenase activity
17	GO:0018501	0.00471487	Inf	0.137447	2	2	cis-chlorobenzene dihydrodiol dehydrogenase activity
18	GO:0018502	0.00471487	Inf	0.137447	2	2	2,5-dichloro-2,5-cyclohexadiene-1,4-diol dehydrogenase activity
19	GO:0018503	0.00471487	Inf	0.137447	2	2	trans-1,2-dihydrodiolphenanthrene dehydrogenase activity
20	GO:0018498	0.00471487	Inf	0.137447	2	2	2,3-dihydroxy-2,3-dihydro-phenylpropionate dehydrogenase activity
21	GO:0018499	0.00471487	Inf	0.137447	2	2	cis-2,3-dihydrodiol DDT dehydrogenase activity
22	GO:0004519	0.00476546	2.61656	5.15425	12	75	endonuclease activity
23	GO:0004518	0.00667847	2.05037	9.55255	18	139	nuclease activity
24	GO:0004553	0.0158507	1.52645	24.9466	36	363	hydrolase activity, hydrolyzing O-glycosyl compounds
25	GO:0016798	0.017808	1.51193	25.1527	36	366	hydrolase activity, acting on glycosyl bonds
26	GO:0004016	0.0257721	13.5971	0.274893	2	4	adenylate cyclase activity
27	GO:0008294	0.0257721	13.5971	0.274893	2	4	calcium- and calmodulin-responsive adenylate cyclase activity
28	GO:0003682	0.0485441	1.68486	9.4151	15	137	chromatin binding
